# Supplementary material for: Immunological landscape of human lymphoid explants during measles virus infection
Source: JCI Insight. 2024 Jul 25;9(17):e172261. doi: 10.1172/jci.insight.172261 (PMC11385098; doi:10.1172/jci.insight.172261)
Supplement: Supporting data values [file jciinsight-9-172261-s121.xlsx]

## Sheet: Figure 1A
	Day post infection
	Day 3	Day 6	Day 8	Unit
Donor 1	1	133.333	333.333	Cumulative pfu/ml
Donor 2	133.333	633.333	1866.67	Cumulative pfu/ml
Donor 3	183.333	1750	4416.67	Cumulative pfu/ml
Donor 4	366.667	2250	13583.3	Cumulative pfu/ml
Donor 5	1	183.333	1683.33	Cumulative pfu/ml
Donor 6	233.333	2516.67	2616.67	Cumulative pfu/ml
Donor 7	16.6667	16.6667	483.333	Cumulative pfu/ml
Donor 8	240	1860	3780	Cumulative pfu/ml
Donor 9	120	780	42780	Cumulative pfu/ml
Donor 10	660	2280	4680	Cumulative pfu/ml
Donor 11	60	600	840	Cumulative pfu/ml

## Sheet: Figure 1C
	Day post infection
Donor	Day 3	Day 6	Day 8	Unit
4	1.19	4.6	5.78	% GFP+
5	1.72	14	14.6	% GFP+
6	1.26	15.4	12.2	% GFP+
11	0.88	6.64	11.1	% GFP+

## Sheet: Figure 3B
	Group
Day post infection	Uninfected			GFP-			GFP+			Unit
d3	30.2	43	38.5	29.2	48.5	42.6	64.6	76.5	70.5	% CD3+
d6	29.5	42.4	33.9	25.4	35.2	35.6	64.9	84.7	75.5	% CD3+
d8	38.8	47.7	39.2	37.4	36.3	32	69.3	74.3	70	% CD3+
Donor #	4	5	6	4	5	6	4	5	6
Median	Uninfected	GFP-	GFP+
Day 3	38.5	42.6	70.5
Day 6	33.9	35.2	75.5
Day 8	39.2	36.3	70

## Sheet: Figure 3C
	Group
Day post infection	Uninfected			GFP-			GFP+			Unit
d3	68.1	52.2	58.8	69.1	49.8	54.9	33.3	16.3	20.8	% CD3+
d6	69.1	56.2	63.9	72.9	63.4	62.1	33.9	13.3	21.8	% CD3+
d8	59.9	50.7	59.1	61.2	61.9	65.7	29.5	23.5	27.9	% CD3+
Donor #	4	5	6	4	5	6	4	5	6
Median	Uninfected	GFP-	GFP+
Day 3	58.8	54.9	20.8
Day 6	63.9	63.4	21.8
Day 8	59.1	61.9	27.9

## Sheet: Figure 3D
CD150 gMFI Expression at 6DPI within uninfected cells
	CD19+	CD3+
Donor 4	11811	6840
Donor 5	6152	1769
Donor 6	6462	1847
Median	6462	1847

## Sheet: Figure 3F
	Group
Day post infection	Uninfected			GFP-			GFP+			Unit
d3	82.9	67.1	75.8	80.3	69.4	74.6	79.4	82.8	83.4	% CD4+
d6	84.9	73.6	81.2	84	68.7	73.3	83.6	74.2	80.2	% CD4+
d8	83.5	75.2	80.9	78.6	69.4	76.8	83.8	62.4	68.3	% CD4+
Donor #	4	5	6	4	5	6	4	5	6
Median	Uninfected	GFP-	GFP+
Day 3	75.8	74.6	82.8
Day 6	81.2	73.3	80.2
Day 8	80.9	76.8	68.3

## Sheet: Figure 3G
	Group
Day post infection	Uninfected			GFP-			GFP+			Unit
d3	11.1	20.4	16.4	11.2	21	15.3	6.2	5.97	5.96	% CD8+
d6	10.8	20.5	13.7	11.1	24.8	18.8	10.3	16.1	11.4	% CD8+
d8	10.9	18.3	13	8.52	24.1	16.4	7.22	24.7	13.2	% CD8+
Donor #	4	5	6	4	5	6	4	5	6
Median	Uninfected	GFP-	GFP+
Day 3	16.4	15.3	5.97
Day 6	13.7	18.8	11.4
Day 8	13	16.4	13.2

## Sheet: Figure 3H
CD150 gMFI Expression at 6DPI within uninfected cells
	CD4+	CD8+
Donor 4	7279	3668
Donor 5	2282	-14
Donor 6	2288	-584
Median	2288	-14

## Sheet: Figure 3J
	Group
Day post infection	Uninfected			GFP-			GFP+			Unit
d3	20.2	20.1	34.1	26	45.7	32	28.9	31.1	23.2	% CD4+ TCM
d6	35	14.8	16	37	17.2	18.7	37.5	17.7	20.4	% CD4+ TCM
d8	29	23.4	39.3	29.2	18	28.1	26.6	27.5	37.4	% CD4+ TCM
Donor #	4	5	6	4	5	6	4	5	6
Median	Uninfected	GFP-	GFP+
Day 3	20.2	32	28.9
Day 6	16	18.7	20.4
Day 8	29	28.1	27.5

## Sheet: Figure 3K
	Group
Day post infection	Uninfected			GFP-			GFP+			Unit
d3	7.84	18	22.2	8.48	14.4	22	1.29	4.5	10.1	% CD4+ Naïve
d6	10.6	14.7	18.6	9.56	24.9	22.6	2.79	8.32	8.09	% CD4+ Naïve
d8	8.16	14.3	18.9	6.03	17.5	18.2	1.88	10.1	8.77	% CD4+ Naïve
Donor #	4	5	6	4	5	6	4	5	6
Median	Uninfected	GFP-	GFP+
Day 3	18	14.4	4.5
Day 6	14.7	22.6	8.09
Day 8	14.3	17.5	8.77

[truncated: 43 more sheets: Figure 3L, Figure 3M, Figure 3N, Figure 3P, Figure 3Q, Figure 3R, Figure 3S, Figure 3T, Figure 4D, Figure 4E, Figure 4F, Figure 5A, Figure 5C, Figure S2A, Figure S2B, Figure S2C, Figure S2D, Figure S2E, Figure S2F, Figure S2G …]
